# Supplementary material for: Modeling the spread of COVID-19 as a consequence of undocumented immigration toward the reduction of daily hospitalization: Case reports from Thailand
Source: PLoS One. 2022 Aug 25;17(8):e0273558. doi: 10.1371/journal.pone.0273558 (PMC9409513; doi:10.1371/journal.pone.0273558)
Supplement: S1 Table — (XLSX) [file pone.0273558.s001.xlsx]

## Sheet: S1_Table
Table S1. Cumulative COVID-19 infected cases in Thailand
Day	Hospitalized	Total hospitalized	Recovered	Death	Death rate	Recovery rate
1	137	4008	3811	60	0	0.080292
2	144	4026	3822	60	0	0.0694444
3	147	4039	3832	60	0	0.047619
4	154	4053	3839	60	0	0.0584416
5	164	4072	3848	60	0	0.0304878
6	173	4086	3853	60	0	0.0867052
7	179	4107	3868	60	0	0.0335196
8	192	4126	3874	60	0	0.03125
9	211	4151	3880	60	0	0.0379147
10	221	4169	3888	60	0	0.0678733
11	217	4180	3903	60	0	0.0552995
12	217	4192	3915	60	0	0.0368664
13	226	4209	3923	60	0	0.0752212
14	237	4237	3940	60	0	0.0379747
15	237	4246	3949	60	0	0.118143
16	224	4261	3977	60	0	0.0535714
17	232	4281	3989	60	0	0.0689655
18	232	4297	4005	60	0	0.0818966
19	247	4331	4024	60	0	0.0688259
20	806	4907	4041	60	0	0.0148883
21	1176	5289	4053	60	0	0.0212585
22	1578	5716	4078	60	0	0.0107731
23	1607	5762	4095	60	0	0.0130678
24	1656	5829	4116	60	0	0.00845411
25	1723	5910	4130	60	0	0.0127684
26	1813	6020	4152	60	0	0.00496415
27	1923	6141	4161	60	0	0.0098804
28	2045	6285	4180	60	0.000488998	0.00195599
29	2195	6440	4184	61	0	0.0127563
30	2417	6690	4212	61	0	0.0115846
31	2583	6884	4240	61	0.000774293	0.0127758
32	2827	7163	4273	63	0.000353732	0.00919703
33	3016	7379	4299	64	0	0.0125995
34	3293	7694	4337	64	0.000303674	0.00455512
35	4022	8439	4352	65	0	0.0111885
36	4504	8966	4397	65	0.000222025	0.00466252
37	4847	9331	4418	66	0.000206313	0.0212503
38	5048	9636	4521	67	0	0.145404
39	4519	9841	5255	67	0	0.0643948
40	4440	10053	5546	67	0	0.198649
41	3803	10298	6428	67	0	0.0362871
42	3914	10547	6566	67	0	0.0424119
43	4035	10834	6732	67	0	0.0522924
44	3981	10991	6943	67	0.000502386	0.180106
45	3533	11262	7660	69	0	0.177753
46	3093	11450	8288	69	0.000323311	0.199806
47	2704	11680	8906	70	0	0.0403107
48	2969	12054	9015	70	0	0.0643314
49	3147	12423	9206	70	0	0.0476644
50	3168	12594	9356	70	0.000315657	0.083649
51	2961	12653	9621	71	0	0.0746369
52	2882	12795	9842	71	0	0.132547
53	2809	13104	10224	71	0.000355999	0.0797437
54	2782	13302	10448	72	0.000359454	0.042775
55	2860	13500	10567	73	0.000699301	0.0332168
56	2950	13687	10662	75	0	0.0779661
57	3679	14646	10892	75	0.000271813	0.0440337
58	4335	15465	11054	76	0	0.0537486
59	4858	16221	11287	76	0	0.0224372
60	5551	17023	11396	76	0.000180148	0.0358494
61	6371	17953	11595	77	0	0.00313922
62	7090	18782	11615	77	0	0.126798
63	7027	19618	12514	77	0.000284616	0.100043
64	7158	20454	13217	79	0	0.109528
65	7169	21249	14001	79	0	0.111173
66	7181	22058	14798	79	0	0.0742236
67	7234	22644	15331	79	0	0.130357
68	6781	23134	16274	79	0	0.0985105
69	6350	23371	16942	79	0	0.0737008
70	6068	23557	17410	79	0	0.157548
71	5301	23746	18366	79	0.000188644	0.103377
72	4909	23903	18914	80	0	0.180281
73	4225	24104	19799	80	0	0.0972781
74	3989	24279	20210	80	0	0.243169
75	3145	24405	21180	80	0	0.296025
76	2380	24571	22111	80	0.000840336	0.32437
77	1749	24714	22883	82	0	0.388794
78	1141	24786	23563	82	0	0.117441
79	1182	24961	23697	82	0	0.21066
80	1083	25111	23946	82	0.000923361	0.114497
81	1088	25241	24070	83	0	0.0542279
82	1111	25323	24129	83	0	0.140414
83	1047	25415	24285	83	0	0.0725883
84	1060	25504	24361	83	0	0.0801887
85	1070	25599	24446	83	0	0.0897196
